# Supplementary material for: Allelic heterogeneity of TTNtv dilated cardiomyopathy can be modeled in adult zebrafish
Source: JCI Insight. 2024 Feb 27;9(7):e175501. doi: 10.1172/jci.insight.175501 (PMC11128207; doi:10.1172/jci.insight.175501)
Supplement: Supporting data values [file jciinsight-9-175501-s037.xlsx]

## Sheet: Fig. 1B
WT	aZ/aZ	aA/aA	dZ/dZ	dA/dA		ANOVA summary
24.61	8.63	1.32	1	1		F	112.4
31.74	0.59	2.01	2	2		P value	<0.0001
22.6	2.54	0.25	1.9	1.5		P value summary	****
42.14	15.01	0.51	2.1	1.8		Significant diff. among means (P < 0.05)?	Yes
25.73	8.38	1.18	1.5	0		R squared	0.9035
32.66	12.82	1.73	1.5	2
24.06	7.36	1.32	2.5	0		Brown-Forsythe test
34.62	8.18	2.01	3	0		F (DFn, DFd)	13.82 (4, 48)
42.09	1.46	0.25	1.8	0		P value	<0.0001
25.15	1.51	0.51				P value summary	****
32.48	2.44	1.18				Are SDs significantly different (P < 0.05)?	Yes
	2.6	1.73
						Bartlett's test
						Bartlett's statistic (corrected)	74.92
						P value	<0.0001
						P value summary	****
						Are SDs significantly different (P < 0.05)?	Yes
						ANOVA table	SS	DF	MS	F (DFn, DFd)	P value
						Treatment (between columns)	7058	4	1765	F (4, 48) = 112.4	P<0.0001
						Residual (within columns)	753.7	48	15.7
						Total	7812	52
						Data summary
						Number of treatments (columns)	5
						Number of values (total)	53

## Sheet: Fig. 1C
WT	bZ/bZ	bA/bA			ANOVA summary
27.8972	23.0597	19.4973			F	40.37
26.8611	24.1505	10.7494			P value	<0.0001
31.197	26.4264	11.6624			P value summary	****
25.1616	27.5094	12.398			Significant diff. among means (P < 0.05)?	Yes
25.6255	26.0279	15.459			R squared	0.8177
28.6983	27.3396	21.7622
27.8611	26.7618	13.5947			Brown-Forsythe test
					F (DFn, DFd)	2.020 (2, 18)
					P value	0.1617
					P value summary	ns
					Are SDs significantly different (P < 0.05)?	No
					Bartlett's test
					Bartlett's statistic (corrected)	5.433
					P value	0.0661
					P value summary	ns
					Are SDs significantly different (P < 0.05)?	No
					ANOVA table	SS	DF	MS	F (DFn, DFd)	P value
					Treatment (between columns)	653.3	2	326.7	F (2, 18) = 40.37	P<0.0001
					Residual (within columns)	145.6	18	8.091
					Total	798.9	20
					Data summary
					Number of treatments (columns)	3
					Number of values (total)	21

## Sheet: FIg.2A
WT	dZ/+	dA/+	aZ/+	aA/+	bZ/+	bA/+		ANOVA summary
48.2326	54.2756	29.6062	60.943	37.0042	59.7141	51.2149		F	15.64
53.0614	50.3327	57.9098	48.1886	39.5368	48.3795	48.8456		P value	<0.0001
57.0941	52.8895	54.7683	56.3947	39.5204	52.2294	55.5542		P value summary	****
50.4798	55.1831	35.6451	53.375	35.0148	62.474	57.3473		Significant diff. among means (P < 0.05)?	Yes
56.6469	53.5154	32.7891	60.9433	39.3557	64.9543	56.051		R squared	0.6663
59.2886	49.346	41.8158	59.5404	34.0101	62.1423	61.8621
54.481		26.8441			54.6687	59.8742		Brown-Forsythe test
54.8659		30.696						F (DFn, DFd)	2.226 (6, 47)
56.1713		48.568						P value	0.0569
48.0098		34.8606						P value summary	ns
		36.5907						Are SDs significantly different (P < 0.05)?	No
		27.8462
								Bartlett's test
								Bartlett's statistic (corrected)	22.4
								P value	0.001
								P value summary	**
								Are SDs significantly different (P < 0.05)?	Yes
								ANOVA table	SS	DF	MS	F (DFn, DFd)	P value
								Treatment (between columns)	3726	6	621	F (6, 47) = 15.64	P<0.0001
								Residual (within columns)	1866	47	39.7
								Total	5592	53
								Data summary
								Number of treatments (columns)	7
								Number of values (total)	54

## Sheet: Fig. 2B
WT	dZ/+	dA/+	aZ/+	aA/+	bZ/+	bA/+		ANOVA summary
50.5341	57.9995	27.8891	60.9407	41.8859	58.034	47.3066		F	12.93
53.6044	51.9827	30.7175	55.0555	42.9035	53.4088	48.9774		P value	<0.0001
64.9951	42.1622	36.6113	54.1454	32.0099	47.4991	51.7243		P value summary	****
61.5532	56.8362	49.6904	58.574	35.7229	55.3714	50.6008		Significant diff. among means (P < 0.05)?	Yes
60.9585	45.0296	16.0388	54.0413	31.6643	49.9441	48.2376		R squared	0.6329
58.6509	47.8506	31.4043	54.9534	49.3419	39.1137	50.2709
59.2118	46.9835	30.7407		56.4242	52.319			Brown-Forsythe test
55.7514				53.5396				F (DFn, DFd)	1.734 (6, 45)
48.2318								P value	0.1349
55.6572								P value summary	ns
60.4613								Are SDs significantly different (P < 0.05)?	No
								Bartlett's test
								Bartlett's statistic (corrected)	19.2
								P value	0.0038
								P value summary	**
								Are SDs significantly different (P < 0.05)?	Yes
								ANOVA table	SS	DF	MS	F (DFn, DFd)	P value
								Treatment (between columns)	3439	6	573.2	F (6, 45) = 12.93	P<0.0001
								Residual (within columns)	1995	45	44.34
								Total	5435	51
								Data summary
								Number of treatments (columns)	7
								Number of values (total)	52

## Sheet: Fig. 2C
WT	dZ/+	dA/+	aZ/+	aA/+	bZ/+	bA/+		ANOVA summary
57.3507	49.9165	35.4731	52.9239	39.4279	50.0433	48.8085		F	7.744
45.838	53.1853	53.7841	51.649	42.2486	52.5904	33.7925		P value	<0.0001
65.7808	41.5923	43.6531	56.1191	57.3096	58.7298	48.2883		P value summary	****
50.861	49.6118	36.268	44.2336	24.6361	54.5374	38.3178		Significant diff. among means (P < 0.05)?	Yes
59.6509	49.5545	39.0286	54.5263	36.2706	50.2798	52.906		R squared	0.3922
56.7739	39.0575	35.653	53.5334	38.3577		31.7916
52.2904	44.7295	41.7095	59.043	33.4638		39.7911		Brown-Forsythe test
46.7848	38.384	49.9166						F (DFn, DFd)	1.112 (6, 72)
56.1547	53.6562	44.8783						P value	0.3637
59.2118	58.6444	47.4825						P value summary	ns
55.7514	32.8652	41.6491						Are SDs significantly different (P < 0.05)?	No
48.2318	32.9882	31.4736
55.6572	63.5945	42.2793						Bartlett's test
60.4613	47.1908	50.8196						Bartlett's statistic (corrected)	8.464
	37.574	48.548						P value	0.2061
	50.1235	42.5759						P value summary	ns
	59.5986	30.6284						Are SDs significantly different (P < 0.05)?	No
	46.5746	43.3128
	52.8748	48.3137						ANOVA table	SS	DF	MS	F (DFn, DFd)	P value
	48.471							Treatment (between columns)	2400	6	400.1	F (6, 72) = 7.744	P<0.0001
								Residual (within columns)	3720	72	51.66
								Total	6120	78
								Data summary
								Number of treatments (columns)	7
								Number of values (total)	79

## Sheet: Fig. 2D
WT	dZ/+	dA/+	aZ/+	aA/+	bZ/+	bA/+		ANOVA summary
1.94475	1.66024	2.21908	1.00517	1.22227	0.484973	1.60558		F	3.579
1.5044	1.39305	2.87581	1.43733	1.56001	1.033	1.75735		P value	0.0055
0.445406	2.24279	1.44752	1.31722	1.40216	1.30034	1.69483		P value summary	**
0.464927	1.22552	1.80889	1.30759	2.31112	0.684017	2.58359		Significant diff. among means (P < 0.05)?	Yes
0.950755	1.37599	2.23409	1.48819	1.31124	1.49042	2.01134		R squared	0.323
1.12228	1.88625	1.72841	1.38837	0.755087	1.25385	1.2389
1.7541	1.33142	2.45081		1.48329	1.53526			Brown-Forsythe test
1.40739				1.10804				F (DFn, DFd)	0.7541 (6, 45)
2.69086								P value	0.6095
1.43413								P value summary	ns
1.45608								Are SDs significantly different (P < 0.05)?	No
								Bartlett's test
								Bartlett's statistic (corrected)	8.726
								P value	0.1896
								P value summary	ns
								Are SDs significantly different (P < 0.05)?	No
								ANOVA table	SS	DF	MS	F (DFn, DFd)	P value
								Treatment (between columns)	4.726	6	0.7877	F (6, 45) = 3.579	P=0.0055
								Residual (within columns)	9.904	45	0.2201
								Total	14.63	51
								Data summary
								Number of treatments (columns)	7
								Number of values (total)	52

## Sheet: Fig. 2E
WT	dZ/+	dA/+	aZ/+	aA/+	bZ/+	bA/+		ANOVA summary
1.23137	1.8184	2.12143	1.15105	2.21481	2.25798	1.82209		F	5.886
1.29507	1.74313	1.46347	0.874526	1.25441	1.18028	1.1466		P value	<0.0001
1.50478	2.13677	1.90225	0.855929	2.13255	1.57242	1.13886		P value summary	****
1.20854	0.862346	1.77992	0.912346	2.06112	1.08756	1.11606		Significant diff. among means (P < 0.05)?	Yes
1.28007	1.23824	1.66288	1.11316	3.28371	1.71783	1.00632		R squared	0.326
1.6115	1.61354	1.44493	0.792499	1.09248		1.44242
0.817963	1.7506	2.0368	0.830797	2.07318		1.02583		Brown-Forsythe test
1.74098	1.96405	1.78636						F (DFn, DFd)	1.381 (6, 73)
1.58495	0.704686	1.70708						P value	0.2336
1.94475	0.910073	1.2429						P value summary	ns
1.5044	2.10142	1.67626						Are SDs significantly different (P < 0.05)?	No
0.445406	1.46501	2.8605
0.464927	0.950718	1.61598						Bartlett's test
0.950755	1.32347	1.119						Bartlett's statistic (corrected)	13.65
1.12228	1.52762	1.73466						P value	0.0338
	1.57444	1.94871						P value summary	*
	1.18545	1.33468						Are SDs significantly different (P < 0.05)?	Yes
	1.7735	2.07551
	1.06562	1.42089						ANOVA table	SS	DF	MS	F (DFn, DFd)	P value
	1.91709							Treatment (between columns)	6.569	6	1.095	F (6, 73) = 5.886	P<0.0001
								Residual (within columns)	13.58	73	0.186
								Total	20.15	79
								Data summary
								Number of treatments (columns)	7
								Number of values (total)	80

## Sheet: Fig. 2F
WT	dZ/+	dA/+				Column C	dA/+				Column B	dZ/+
3.12	3.13	3.21				vs.	vs.				vs.	vs.
3.2	2.52	2.82				Column A	WT				Column A	WT
2.76	3.71	3
2.78	3.4	3.5				Unpaired t test					Unpaired t test
2.67	2.57	3.18				P value	0.05				P value	0.7276
2.12	2.62	3.52				P value summary	*				P value summary	ns
	2.15					Significantly different (P < 0.05)?	Yes				Significantly different (P < 0.05)?	No
						One- or two-tailed P value?	Two-tailed				One- or two-tailed P value?	Two-tailed
						t, df	t=2.228, df=10				t, df	t=0.3574, df=11
						How big is the difference?					How big is the difference?
						Mean of column A	2.775				Mean of column A	2.775
						Mean of column C	3.205				Mean of column B	2.871
						Difference between means (C - A) ± SEM	0.4300 ± 0.1930				Difference between means (B - A) ± SEM	0.09643 ± 0.2698
						95% confidence interval	4.040e-005 to 0.8600				95% confidence interval	-0.4975 to 0.6903
						R squared (eta squared)	0.3318				R squared (eta squared)	0.01148
						F test to compare variances					F test to compare variances
						F, DFn, Dfd	1.962, 5, 5				F, DFn, Dfd	2.081, 6, 5
						P value	0.4773				P value	0.4387
						P value summary	ns				P value summary	ns
						Significantly different (P < 0.05)?	No				Significantly different (P < 0.05)?	No
						Data analyzed					Data analyzed
						Sample size, column A	6				Sample size, column A	6
						Sample size, column C	6				Sample size, column B	7

## Sheet: Fig. 2G
nppa				nppb				vmhc				vmhcl
WT	dZ/+	dA/+		WT	dZ/+	dA/+		WT	dZ/+	dA/+		WT	dZ/+	dA/+
1.85705	3.78195	13.9955		0.73749	10.7319	2.00958		2.69531	0.657655	0.50834		0.802177	4.87735	0.801291
1.3082	2.21471	3.40687		0.330784	8.37068	0.531971		2.9417	0.778498	0.478071		0.35113	1.20874	0.447758
0.715771	4.63996	1.77287		0.838009	0.418334	4.89066		0.474781	2.38635	1.8587		0.922539	2.23215	2.12233
0.533501	3.39001	26.3637		0.580085	0.938281	0.52105		0.524918	0.92036	0.767424		0.909435	1.91107	0.978418
1.31281	4.85894	8.69969		1.06943	1.3066	1.47098		0.516624	4.2352	0.652989		2.5297	3.13282	0.671935
0.821094	5.21252			7.88512		0.675247		0.979566	1.99714	2.3755		1.67277		0.5309
ANOVA summary				Šídák's multiple comparisons test	Mean Diff.	95.00% CI of diff.	Below threshold?	Summary	Adjusted P Value
F	3.945			WT vs. dZ/+	-2.923	-8.421 to 2.575	No	ns	0.7812	A-B
P value	0.0003			WT vs. dA/+	-9.756	-15.52 to -3.990	Yes	****	<0.0001	A-C
P value summary	***			dZ/+ vs. dA/+	-6.833	-12.60 to -1.067	Yes	**	0.01	B-C
Significant diff. among means (P < 0.05)?	Yes			WT vs. dZ/+	-2.446	-8.212 to 3.321	No	ns	0.9425	D-E
R squared	0.4322			WT vs. dA/+	0.225	-5.273 to 5.723	No	ns	>0.9999	D-F
				dZ/+ vs. dA/+	2.671	-3.096 to 8.437	No	ns	0.8981	E-F
Brown-Forsythe test				WT vs. dZ/+	-0.4767	-5.975 to 5.021	No	ns	>0.9999	G-H
F (DFn, DFd)	3.445 (11, 57)			WT vs. dA/+	0.2467	-5.251 to 5.745	No	ns	>0.9999	G-I
P value	0.001			dZ/+ vs. dA/+	0.7233	-4.775 to 6.221	No	ns	>0.9999	H-I
P value summary	**			WT vs. dZ/+	-1.475	-7.242 to 4.291	No	ns	0.9992	J-K
Are SDs significantly different (P < 0.05)?	Yes			WT vs. dA/+	0.2717	-5.226 to 5.770	No	ns	>0.9999	J-L
				dZ/+ vs. dA/+	1.747	-4.019 to 7.513	No	ns	0.9962	K-L
Bartlett's test
Bartlett's statistic (corrected)	87.04
P value	<0.0001
P value summary	****
Are SDs significantly different (P < 0.05)?	Yes
ANOVA table	SS	DF	MS	F (DFn, DFd)	P value
Treatment (between columns)	444	11	40.36	F (11, 57) = 3.945	P=0.0003
Residual (within columns)	583.2	57	10.23
Total	1027	68
Data summary
Number of treatments (columns)	12
Number of values (total)	69

## Sheet: Fig. 2H
	WT
Day 1	28.1702	29.6964	29.9799	30.9392	31.3098	32.5962	34.5366	35.8012	43.6719	46.7897
Day 2	33.4683	34.275	35.932	35.3869	36.477	37.1965	39.355	40.6849	49.4278
Day 3	28.2356	28.9551	29.4784	29.6092	29.9799	30.0453	31.07	35.932	34.9727	39.7427
	dZ/+
Day 1	29.1939	31.9281	35.146	37.4806	40.7616	41.0771	41.1822
Day 2	22.5056	25.4712	28.4788	28.5419	29.4042	30.3927	33.4424	34.9146	40.5302	41.0771
Day 3	21.9798	23.1156	25.8708	26.2073	26.9224	27.5744	28.5208	30.7923	31.907	35.0198
	dA/+
Day 1	22.523	29.0208	29.6517	31.7545	32.1751	33.4158	35.056	35.5187	37.1589	38.3996	40.5445
Day 2	16.9503	19.5369	25.7824	26.2871	28.4741	28.9367	30.1564	30.4928	32.6588	38.2734	41.1754
Day 3	16.0461	21.9762	21.9131	23.0487	25.8875	26.7707	27.2965	28.1586	28.7054	32.7639
Two-way ANOVA	Ordinary
Alpha	0.05
Source of Variation	% of total variation	P value	P value summary	Significant?
Interaction	6.688	0.0912	ns	No
Row Factor	18.15	<0.0001	****	Yes
Column Factor	13.51	0.0005	***	Yes
ANOVA table	SS (Type III)	DF	MS	F (DFn, DFd)	P value
Interaction	234.2	4	58.56	F (4, 79) = 2.081	P=0.0912
Row Factor	635.8	2	317.9	F (2, 79) = 11.30	P<0.0001
Column Factor	473.3	2	236.6	F (2, 79) = 8.408	P=0.0005
Residual	2223	79	28.14
Data summary
Number of columns (Column Factor)	3
Number of rows (Row Factor)	3
Number of values	88
Tukey's multiple comparisons test	Predicted (LS) mean diff.	95.00% CI of diff.	Below threshold?	Summary	Adjusted P Value
Day1
WT vs. dZ/+	-2.332	-8.577 to 3.913	No	ns	0.6469
WT vs. dA/+	1.147	-4.390 to 6.684	No	ns	0.8739
dZ/+ vs. dA/+	3.48	-2.647 to 9.607	No	ns	0.3686
Day2
WT vs. dZ/+	6.547	0.7242 to 12.37	Yes	*	0.0237
WT vs. dA/+	9.048	3.352 to 14.74	Yes	***	0.0008
dZ/+ vs. dA/+	2.501	-3.036 to 8.038	No	ns	0.5299
Day3
WT vs. dZ/+	4.011	-1.656 to 9.678	No	ns	0.2151
WT vs. dA/+	6.545	0.8782 to 12.21	Yes	*	0.0195
dZ/+ vs. dA/+	2.534	-3.133 to 8.202	No	ns	0.5365

[truncated: 35 more sheets: Fig. 4B, Fig. 4D, Fig. 5B, Fig. 5C, Fig. 5D, Fig. 5G, Fig. 6B, Fig. 6C, Fig. 6E, Fig. 6F, Fig.6H, Fig. 7B, Fig. 7C, Fig. 7D, Fig. 7E, Fig. S1D, Fig. S1E, Fig. S1F, Fig. S3B, Fig. S3C …]
